# Supplementary material for: A snapshot on HIV-1 evolution through the identification of phylogenetic-specific properties of HIV-1 integrases M/O
Source: PLoS Pathog. 2023 Mar 30;19(3):e1011207. doi: 10.1371/journal.ppat.1011207 (PMC10062586; doi:10.1371/journal.ppat.1011207)
Supplement: S1 Data — (XLSX) [file ppat.1011207.s007.xlsx]

## Sheet: Fig 1B
HEK293T	O120 wt	O120/NQNQ		Jurkat	O120 wt	O120/NQNQ
	1	0.94			1	1.38
	1	1.14			1	1.51
	1	1.02			1	1.08
					1	1.1
					1	0.83

## Sheet: Fig 1C
HEK293T	O206 wt	O206/NQNQ		Jurkat	O206 wt	O206/NQNQ
	1	0.76			1	1.54
	1	1.53			1	1.63
	1	0.89			1	0.61
	1	1.05			1	0.92
	1	0.98			1	0.65

## Sheet: Fig 1D
HEK293T	M wt	M/NQNQ		Jurkat	M wt	M/NQNQ
	1	0			1	0
	1	0			1	0
	1	0			1	0
	1	0			1	0

## Sheet: Fig 2B
HEK293T	integration	O206 wt	O206/NQNQ	O206/NTD-M/NQNQ	O206/CCD1-M/NQNQ	O206/CCD2-M/NQNQ	O206/CCD3-M/NQNQ	O206/Linker2-M/NQNQ		RTPs	O206 wt	O206/NQNQ	O206/NTD-M/NQNQ	O206/CCD1-M/NQNQ	O206/CCD2-M/NQNQ	O206/CCD3-M/NQNQ	O206/Linker2-M/NQNQ
		1	1.53	0.04	0	0.89	0.84	1.18			1	1.13	0.69	0.56	1.06	0.75	0.71
		1	0.89	0.03	0	1.1	0.88	0.81			1	1.67	0.51	0.6	0.73	0.6	0.49
		1	1.05	0.03	0	0.61	0.82	0.6			1	1.4	0.79	0.8	0.82	0.89	0.65
		1	0.98								1	0.59
		1	0.76								1	1.18
											1
											1

## Sheet: Fig 2D
HEK293T	integration	O206 wt	O206/NKNK	O206/NTD-M/NKNK	O206/CCD1-M/NKNK		RTPs	O206 wt	O206/NKNK	O206/NTD-M/NKNK	O206/CCD1-M/NKNK
		1	1.04	1.41	0			1	1.14	0.67	0.63
		1	1.33	1.58	0			1	0.81	0.92	0.56
		1	0.79	1.45	0			1	1.13	0.33	0.6
		1	1.09					1	1.6
		1	1.51					1	0.75
		1	1.04					1	1.79
		1	1.67					1	1.02

## Sheet: Fig 3D
HEK293T	M wt	M/NQKK	M/NTD-O/NQKK	M/QGPH/NQKK		Jurkat	M wt	M/NQKK	M/NTD-O/NQKK	M/QGPH/NQKK
	1	0.22	0.94	1.16			1	0.31	0.9	1.16
	1	0.31	1.07	0.91			1	0.13	0.98	0.75
	1	0.28	0.8	1.01			1	0.33	1.15	0.68
	1	0.3		0.99			1	0.24		0.91
	1	0.27		0.86			1	0.13		1.28
	1	0.34		1.07			1	0.27		0.88

## Sheet: Fig 3E
HEK293T	M wt	M/NQKK	M/NTD-O/NQKK	M/QGPH/NQKK		Jurkat	M wt	M/NQKK	M/NTD-O/NQKK	M/QGPH/NQKK
	1	0.44	0.7	0.75			1	0.56	0.94	1.06
	1	0.6	1.26	0.85			1	0.62	0.95	1.19
	1	0.59	0.784329	1.06			1	0.48	0.98	0.86
	1	0.59		1.11			1	0.66		0.94
	1	0.56		1.24			1	0.63		1.17
	1	0.59		1.06			1	0.57		1.11
	1	0.44
	1	0.6
	1	0.59

## Sheet: Fig 3G
HEK293T	M wt	M/QGPH		Jurkat	M wt	M/QGPH
	1	0.97			1	0.84
	1	0.83			1	0.91
	1	1.05			1	0.96
	1	1.16			1	0.91
	1	1.02			1	1.1
	1	1.29			1	1.12

## Sheet: Fig 3H
HEK293T	M wt	M/QGPH		Jurkat	M wt	M/QGPH
	1	1.26			1	1.26
	1	1.18			1	0.88
	1	1.41			1	0.89
	1	0.92			1	1.16
	1	0.98			1	0.88
	1	0.91			1	1.03

## Sheet: Fig 5B
Jurkat	integration	HIV-1 M wt	SIVcpzPtt MB897 wt		RTPs	HIV-1 M wt	SIVcpzPtt MB897 wt
		1	2.3416			1	1.32393
		1	1.81559			1	1.40361
		1	1.97846			1	1.46223
		1	1.37947			1	2.32737
		1	2.77413			1	1.20672
		1	1.77768			1	1.61631

[truncated: 10 more sheets: Fig 5D, Fig 6B, Fig 6E, Fig 6F, Fig S1A, Fig S1B, Fig S1C, Fig S5A, Fig S5B, Fig S5C]
